# Supplementary material for: Comprehensive Analysis of VEGFR2 Expression in HPV-Positive and -Negative OPSCC Reveals Differing VEGFR2 Expression Patterns
Source: Cancers (Basel). 2021 Oct 18;13(20):5221. doi: 10.3390/cancers13205221 (PMC8533978; doi:10.3390/cancers13205221)
Supplement: Supplementary file 1 [file cancers-13-05221-s001.zip]

Archive with 1 entries (1 files):
- cancers-1373248-supplementary.pdf
